# Supplementary material for: The value of FOLFIRINOX in advanced pancreatic cancer: balancing efficacy, toxicity, and quality of life
Source: Support Care Cancer. 2026 Mar 26;34(4):372. doi: 10.1007/s00520-026-10568-3 (PMC13021859; doi:10.1007/s00520-026-10568-3)
Supplement: Supplementary file 2 — (XLSX 28.9 KB) [file 520_2026_10568_MOESM2_ESM.xlsx]

## Sheet: Table S1
	Supplementary Table S1 - Clinical and treatment characteristics of patients with advanced PDAC who completed ≤ 4 FOLFIRINOX cycles (N = 18)
	Clinical variablea	Total (N = 18)
	Age at diagnosis
	Median (Min, Max)	63 (48, 81)
	BMI at diagnosis
	Median (Min, Max)	26 (21, 35)
	Sex
	Female	10 (56 %)
	Male	8 (44 %)
	Disease stage at diagnosis
	LAPC	9 (50 %)
	Metastatic disease	9 (50 %)
	CA19-9 at diagnosis
	Median (Min, Max)	1600 (140, 150000)
	Missing	3 (16.7%)
	CA19-9 before first FOLFIRINOX cycle
	Median (Min, Max)	1700 (33, 19000)
	Missing	4 (22.2%)
	Number of FOLFIRINOX cycles received
	Median (Min, Max)	1.5 (1.0, 3.0)
	Number of AEs ≥ grade 3
	1 AE	8 (44 %)
	2 AEs	5 (28 %)
	3 AEs	1 (6 %)
	No AE	4 (22 %)
	G-CSF received
	No	2 (11 %)
	Yes	16 (89 %)
	Other therapies after FOLFIRINOX
	No other therapy	17 (94 %)
	SBRT	1 (6 %)
	aContinuous variables are presented as median (min, max), and categorical variables are presented as frequency (% of total).

## Sheet: Table S2
	Supplementary Table S2 - Number of FOLFIRINOX-related AEs ≥ grade 3 in the advanced PDAC cohort (N = 66), stratified by clinical characteristics.
	Stratified by disease stage at diagnosis					Stratified by Sex					Stratified by the number of FOLFIRINOX cycles received
	Number of FOLFIRINOX-related AEs ≥ grade 3a	LAPC (N = 40)	Metastatic disease (N = 26)	P value		Number of FOLFIRINOX-related AEs ≥ grade 3a	Female (N = 32)	Male (N = 34)	P value		Number of FOLFIRINOX-related AEs ≥ grade 3a	4 FOLFIRINOX cycles (N = 14)	8 FOLFIRINOX cycles (N = 35)	12 FOLFIRINOX cycles (N = 17)	P value
	1 AE	7 (18%)	4 (15%)	0.7		1 AE	7 (22%)	4 (12%)	0.83		1 AE	2 (14%)	7 (20%)	2 (12%)	0.38
	2 AEs	3 (8%)	2 (8%)			2 AEs	3 (9%)	2 (6%)			4 AEs	1 (7%)	0 (0%)	2 (12%)
	3 AEs	2 (5%)	0 (0%)			3 AEs	1 (3%)	1 (3%)			No AE	11 (79%)	23 (66%)	10 (59%)
	4 AEs	1 (2%)	2 (8%)			4 AEs	1 (3%)	2 (6%)			2 AEs	0 (0%)	3 (9%)	2 (12%)
	No AE	27 (68%)	17 (65%)			No AE	20 (62%)	24 (71%)			3 AEs	0 (0%)	2 (6%)	0 (0%)
	5 AEs	0 (0%)	1 (4%)			5 AEs	0 (0%)	1 (3%)			5 AEs	0 (0%)	0 (0%)	1 (6%)
	a The total number of AEs does not match the number of patients who experienced AEs, because some patients experienced multiple AEs.					a The total number of AEs does not match the number of patients who experienced AEs, because some patients experienced multiple AEs.					a The total number of AEs does not match the number of patients who experienced AEs, because some patients experienced multiple AEs.

## Sheet: Table S3
	Supplementary Table S3 - Clinical and treatment characteristics of patients with advanced PDAC who completed ≥4 FOLFIRINOX cycles (N = 66), stratified by radiologic treatment response 6 months, 1 year, and 2 years after last FOLFIRINOX cycle
	Stratified by radiologic treatment response 6 months post-FOLFIRINOX completion						Stratified by radiologic treatment response 1 year post-FOLFIRINOX completion						Stratified by radiologic treatment response 2 years post-FOLFIRINOX completion
	Clinical variablea	Disease control 6 months post-FOLFIRINOX completion (N = 27)	Progressive disease 6 months post-FOLFIRINOX completion (N = 39)	P value	Total (N = 66)		Clinical variablea	Disease control 1 year post-FOLFIRINOX completion (N = 14)	Progressive disease 1 year post-FOLFIRINOX completion (N = 52)	P value	Total (N = 66)		Clinical variablea	Disease control 2 years post-FOLFIRINOX completion (N = 7)	Progressive disease 2 years post-FOLFIRINOX completion (N = 59)	P value	Total (N = 66)
	Age at diagnosis						Age at diagnosis						Age at diagnosis
	Median (Min, Max)	68 (48, 82)	64 (49, 78)	0.15	65 (48, 82)		Median (Min, Max)	68 (48, 75)	65 (49, 82)	0.63	65 (48, 82)		Median (Min, Max)	68 (48, 72)	65 (49, 82)	0.95	65 (48, 82)
	BMI at diagnosis						BMI at diagnosis						BMI at diagnosis
	Median (Min, Max)	24 (16, 31)	25 (18, 36)	0.33	25 (16, 36)		Median (Min, Max)	24 (16, 31)	25 (18, 36)	0.45	25 (16, 36)		Median (Min, Max)	24 (23, 31)	25 (16, 36)	0.47	25 (16, 36)
	Sex						Sex						Sex
	Female	16 (59%)	16 (41%)	0.21	32 (48%)		Female	10 (71%)	22 (42%)	0.07	32 (48%)		Female	4 (57%)	28 (47%)	0.7	32 (48%)
	Male	11 (41%)	23 (59%)		34 (52%)		Male	4 (29%)	30 (58%)		34 (52%)		Male	3 (43%)	31 (53%)		34 (52%)
	Disease stage at diagnosis						Disease stage at diagnosis						Disease stage at diagnosis
	LAPC	22 (81%)	18 (46%)	0.005	40 (61%)		LAPC	13 (93%)	27 (52%)	0.005	40 (61%)		LAPC	6 (86%)	34 (58%)	0.23	40 (61%)
	Metastatic disease	5 (19%)	21 (54%)		26 (39%)		Metastatic disease	1 (7%)	25 (48%)		26 (39%)		Metastatic disease	1 (14%)	25 (42%)		26 (39%)
	CA19-9 at diagnosis						CA19-9 at diagnosis						CA19-9 at diagnosis
	Median (Min, Max)	170 (37, 15000)	940 (36, 84000)	0.004	360 (36, 84000)		Median (Min, Max)	170 (37, 3200)	600 (36, 84000)	0.04	360 (36, 84000)		Median (Min, Max)	190 (59, 3200)	440 (36, 84000)	0.27	360 (36, 84000)
	Missing	2 (7.4%)	7 (17.9%)		9 (14%)		Missing	1 (7.1%)	8 (15%)		9 (14%)		Missing	1 (14.3%)	8 (13.6%)		9 (14%)
	CA19-9 before first FOLFIRINOX cycle						CA19-9 before first FOLFIRINOX cycle						CA19-9 before first FOLFIRINOX cycle
	Median (Min, Max)	140 (35, 1300)	1600 (41, 83000)	<0.001	460 (35, 83000)		Median (Min, Max)	140 (35, 630)	940 (38, 83000)	0.004	460 (35, 83000)		Median (Min, Max)	94 (47, 340)	550 (35, 83000)	0.04	460 (35, 83000)
	Missing	8 (29.6%)	16 (41.0%)		24 (36%)		Missing	3 (21.4%)	21 (40%)		24 (36%)		Missing	2 (28.6%)	22 (37.3%)		24 (36%)
	CA19-9 before second FOLFIRINOX cycle						CA19-9 before second FOLFIRINOX cycle						CA19-9 before second FOLFIRINOX cycle
	Median (Min, Max)	170 (33, 16000)	1900 (42, 85000)	0.009	510 (33, 85000)		Median (Min, Max)	97 (33, 440)	830 (42, 85000)	0.01	510 (33, 85000)		Median (Min, Max)	97 (45, 400)	660 (33, 85000)	0.13	510 (33, 85000)
	Missing	12 (44.4%)	19 (48.7%)		31 (47%)		Missing	7 (50.0%)	24 (46%)		31 (47%)		Missing	4 (57.1%)	27 (45.8%)		31 (47%)
	Number of FOLFIRINOX cycles received						Number of FOLFIRINOX cycles received						Number of FOLFIRINOX cycles received
	4 cycles	5 (19%)	9 (23%)	0.15	14 (21%)		4 cycles	3 (21%)	11 (21%)	0.03	14 (21%)		4 cycles	1 (14%)	13 (22%)	0.17	14 (21%)
	5 to 8 cycles	18 (67%)	17 (44%)		35 (53%)		5 to 8 cycles	11 (79%)	24 (46%)		35 (53%)		5 to 8 cycles	6 (86%)	29 (49%)		35 (53%)
	9 to 12 cycles	4 (15%)	13 (33%)		17 (26%)		9 to 12 cycles	0 (0%)	17 (33%)		17 (26%)		9 to 12 cycles	0 (0%)	17 (29%)		17 (26%)
	Number of AEs ≥ grade 3						Number of AEs ≥ grade 3						Number of AEs ≥ grade 3
	1 AE	2 (7%)	9 (23%)	0.14	11 (17%)		1 AE	2 (14%)	9 (17%)	0.9	11 (17%)		1 AE	1 (14%)	10 (17%)	0.56	11 (17%)
	2 AEs	2 (7%)	3 (8%)		5 (8%)		2 AEs	1 (7%)	4 (8%)		5 (8%)		3 AEs	1 (14%)	1 (2%)		2 (3%)
	3 AEs	2 (7%)	0 (0%)		2 (3%)		3 AEs	1 (7%)	1 (2%)		2 (3%)		No AE	5 (71%)	39 (66%)		44 (67%)
	4 AEs	1 (4%)	2 (5%)		3 (5%)		No AE	10 (71%)	34 (65%)		44 (67%)		2 AEs	0 (0%)	5 (8%)		5 (8%)
	No AE	20 (74%)	24 (62%)		44 (67%)		4 AEs	0 (0%)	3 (6%)		3 (5%)		4 AEs	0 (0%)	3 (5%)		3 (5%)
	5 AEs	0 (0%)	1 (3%)		1 (2%)		5 AEs	0 (0%)	1 (2%)		1 (2%)		5 AEs	0 (0%)	1 (2%)		1 (2%)
	Other therapies after FOLFIRINOX						Other therapies after FOLFIRINOX			0.016			Other therapies after FOLFIRINOX			0.027
	Immunotherapy+SBRT	1 (4%)	0 (0%)	<0.001	1 (2%)		Immunotherapy+SBRT	1 (7%)	0 (0%)		1 (2%)		Immunotherapy+SBRT+Surgery	2 (29%)	4 (7%)		6 (9%)
	Immunotherapy+SBRT+Gem/nab	1 (4%)	1 (3%)		2 (3%)		Immunotherapy+SBRT+Surgery	3 (21%)	3 (6%)		6 (9%)		No other therapy	2 (29%)	28 (47%)		30 (45%)
	Immunotherapy+SBRT+Surgery	6 (22%)	0 (0%)		6 (9%)		No other therapy	3 (21%)	27 (52%)		30 (45%)		SBRT+Gem/nab	1 (14%)	2 (3%)		3 (5%)
	No other therapy	7 (26%)	23 (59%)		30 (45%)		SBRT	4 (29%)	7 (13%)		11 (17%)		SBRT+Surgery	2 (29%)	0 (0%)		2 (3%)
	Other (IRE, targeted)	2 (7%)	2 (5%)		4 (6%)		SBRT+Gem/nab	1 (7%)	2 (4%)		3 (5%)		Gem/nab	0 (0%)	4 (7%)		4 (6%)
	SBRT	6 (22%)	5 (13%)		11 (17%)		SBRT+Surgery	2 (14%)	0 (0%)		2 (3%)		Immunotherapy	0 (0%)	2 (3%)		2 (3%)
	SBRT+Gem/nab	2 (7%)	1 (3%)		3 (5%)		Gem/nab	0 (0%)	4 (8%)		4 (6%)		Immunotherapy+SBRT	0 (0%)	1 (2%)		1 (2%)
	SBRT+Surgery	2 (7%)	0 (0%)		2 (3%)		Immunotherapy	0 (0%)	2 (4%)		2 (3%)		Immunotherapy+SBRT+Gem/nab	0 (0%)	2 (3%)		2 (3%)
	Gem/nab	0 (0%)	4 (10%)		4 (6%)		Immunotherapy+SBRT+Gem/nab	0 (0%)	2 (4%)		2 (3%)		Other (IRE, targeted)	0 (0%)	4 (7%)		4 (6%)
	Immunotherapy	0 (0%)	2 (5%)		2 (3%)		Other (IRE, targeted)	0 (0%)	4 (8%)		4 (6%)		SBRT	0 (0%)	11 (19%)		11 (17%)
	Surgery	0 (0%)	1 (3%)		1 (2%)		Surgery	0 (0%)	1 (2%)		1 (2%)		Surgery	0 (0%)	1 (2%)		1 (2%)
	G-CSF received						G-CSF received						G-CSF received
	No	3 (11%)	4 (10%)	>0.99	7 (11%)		No	1 (7%)	6 (12%)	>0.99	7 (11%)		No	1 (14%)	6 (10%)	0.56	7 (11%)
	Yes	24 (89%)	35 (90%)		59 (89%)		Yes	13 (93%)	46 (88%)		59 (89%)		Yes	6 (86%)	53 (90%)		59 (89%)
	Survival status at 6m response evaluation						Survival status at 1y response evaluation						Survival status at 2y response evaluation
	Alive	27 (100%)	19 (49%)	<0.001	46 (70%)		Alive	14 (100%)	15 (29%)	<0.001	29 (44%)		Alive	7 (100%)	7 (12%)	<0.001	14 (21%)
	Diseased	0 (0%)	20 (51%)		20 (30%)		Diseased	0 (0%)	37 (71%)		37 (56%)		Diseased	0 (0%)	52 (88%)		52 (79%)
	aContinuous variables are presented as median (min, max), and categorical variables are presented as frequency (% of total).						aContinuous variables are presented as median (min, max), and categorical variables are presented as frequency (% of total).						aContinuous variables are presented as median (min, max), and categorical variables are presented as frequency (% of total).

## Sheet: Table S4
	Supplementary Table S4 - Type of FOLFIRINOX-related AEs ≥ grade 3 in the advanced PDAC cohort (N = 66), stratified by radiologic treatment response at various timepoints.
	Stratified by radiologic treatment response during FOLFIRINOX treatment						Stratified by radiologic treatment response 6 months post-FOLFIRINOX completion							Stratified by radiologic treatment response 1 year post-FOLFIRINOX completion							Stratified by radiologic treatment response 2 years post-FOLFIRINOX completion
	Type of FOLFIRINOX-related AEs ≥ grade 3a	Disease control at FOLFIRINOX completionc (N = 32)	Progressive disease at FOLFIRINOX completionc (N = 11)	P value	Total (N = 43)		Type of FOLFIRINOX-related AEs ≥ grade 3a	Disease control 6 months post-FOLFIRINOX completion (N = 15)	Progressive disease 6 months post-FOLFIRINOX completion (N = 5)	Progressive disease and diseased 6 months post-FOLFIRINOX completion (N = 23)	P value	Total (N = 43)		Type of FOLFIRINOX-related AEs ≥ grade 3a	Disease control 1 year post-FOLFIRINOX completion (N = 6)	Progressive disease 1 year post-FOLFIRINOX completion (N = 7)	Progressive disease and diseased 1 year post-FOLFIRINOX completion (N = 30)	P value	Total (N = 43)		Clinical Variable	Disease control 2 years post-FOLFIRINOX completion (N = 3)	Progressive disease 2 years post-FOLFIRINOX completion (N = 6)	Progressive disease and diseased 2 years post-FOLFIRINOX completion (N = 32)	P value	Total (N = 43)
	Anemia	2 (6%)	2 (18%)	0.37	4 (9%)		Anemia	2 (13%)	0 (0%)	2 (9%)	0.57	4 (9%)		Anemia	2 (33%)	0 (0%)	2 (7%)	0.28	4 (9%)		Infection	1 (33%)	1 (17%)	10 (29%)	0.3	12 (28%)
	Diarrhea	4 (12%)	1 (9%)		5 (12%)		Diarrhea	2 (13%)	1 (20%)	2 (9%)		5 (12%)		Infection	2 (33%)	4 (57%)	6 (20%)		12 (28%)		Nausea	1 (33%)	0 (0%)	1 (3%)		2 (5%)
	Hypokalemia	4 (12%)	1 (9%)		5 (12%)		Hypokalemia	2 (13%)	1 (20%)	2 (9%)		5 (12%)		Nausea	1 (17%)	0 (0%)	1 (3%)		2 (5%)		Otherb	1 (33%)	0 (0%)	8 (24%)		9 (21%)
	Infection	10 (31%)	2 (18%)		12 (28%)		Infection	6 (40%)	0 (0%)	6 (26%)		12 (28%)		Otherb	1 (17%)	0 (0%)	8 (27%)		9 (21%)		Anemia	0 (0%)	2 (33%)	2 (6%)		4 (9%)
	Nausea	2 (6%)	0 (0%)		2 (5%)		Nausea	1 (7%)	0 (0%)	1 (4%)		2 (5%)		Diarrhea	0 (0%)	1 (14%)	4 (13%)		5 (12%)		Diarrhea	0 (0%)	1 (17%)	4 (12%)		5 (12%)
	Otherb	7 (22%)	2 (18%)		9 (21%)		Otherb	2 (13%)	1 (20%)	6 (26%)		9 (21%)		Hypokalemia	0 (0%)	2 (29%)	3 (10%)		5 (12%)		Hypokalemia	0 (0%)	2 (33%)	3 (9%)		5 (12%)
	Pulmonary embolism	3 (9%)	1 (9%)		4 (9%)		Pulmonary embolism	0 (0%)	2 (40%)	2 (9%)		4 (9%)		Death	0 (0%)	0 (0%)	2 (7%)		2 (5%)		Death	0 (0%)	0 (0%)	2 (6%)		2 (5%)
	Death	0 (0%)	2 (18%)		2 (5%)		Death	0 (0%)	0 (0%)	2 (9%)		2 (5%)		Pulmonary embolism	0 (0%)	0 (0%)	4 (13%)		4 (9%)		Pulmonary embolism	0 (0%)	0 (0%)	4 (12%)		4 (9%)
	a The total number of AEs does not match the number of patients who experienced AEs, because some patients experienced multiple AEs.						a The total number of AEs does not match the number of patients who experienced AEs, because some patients experienced multiple AEs.							a The total number of AEs does not match the number of patients who experienced AEs, because some patients experienced multiple AEs.							a The total number of AEs does not match the number of patients who experienced AEs, because some patients experienced multiple AEs.
	b 'Other' category includes: atrial fibrillation, bleeding duodenum, dehydration, hyperglycemia, liver failure, mucositis, neutropenia, thrombopenia.						b 'Other' category includes: atrial fibrillation, bleeding duodenum, dehydration, hyperglycemia, liver failure, mucositis, neutropenia, thrombopenia.							b 'Other' category includes: atrial fibrillation, bleeding duodenum, dehydration, hyperglycemia, liver failure, mucositis, neutropenia, thrombopenia.							b 'Other' category includes: atrial fibrillation, bleeding duodenum, dehydration, hyperglycemia, liver failure, mucositis, neutropenia, thrombopenia.
	c Patients were classified as having progressive disease if progression was observed at any evaluation time point during active chemotherapy according to RECIST 1.1; all others were categorised as disease control.

## Sheet: Table S5
	Supplementary Table S5 - Treatment response rates at various time points during and after FOLFIRINOX treatment in the advanced PDAC cohort (N = 66), stratified by clinical variables.
	Stratified by disease stage at diagnosis					Stratified by Sex					Stratified by the number of FOLFIRINOX cycles received
	Time point radiologic response evaluation	LAPC (N = 40)	Metastatic disease (N = 26)	P value		Time point radiologic response evaluation	Female (N = 32)	Male (N = 34)	P value		Time point radiologic response evaluation	4 FOLFIRINOX cycles (N = 14)	5-8 FOLFIRINOX cycles (N = 35)	9-12 FOLFIRINOX cycles (N = 17)	P value
	Treatment response after 4 FOLFIRINOX cycles					Treatment response after 4 FOLFIRINOX cycles					Treatment response after 4 FOLFIRINOX cycles
	Disease control	34 (85%)	21 (81%)	0.74		Disease control	27 (84%)	28 (82%)	>0.99		Disease control	6 (43%)	33 (94%)	16 (94%)	<0.001
	Progressive disease	6 (15%)	5 (19%)			Progressive disease	5 (16%)	6 (18%)			Progressive disease	8 (57%)	2 (6%)	1 (6%)
	Treatment response after 8 FOLFIRINOX cycles					Treatment response after 8 FOLFIRINOX cycles					Treatment response after 8 FOLFIRINOX cycles
	Disease control	28 (70%)	20 (77%)	>0.99		Disease control	24 (75%)	24 (71%)	>0.99		Disease control	0 (0%)	32 (91%)	16 (94%)	>0.99
	Progressive disease	2 (5%)	2 (8%)			Progressive disease	2 (6%)	2 (6%)			Progressive disease	0 (0%)	3 (9%)	1 (6%)
	Missing	10 (25%)	4 (15%)			Missing	6 (19%)	8 (24%)			Missing	14 (100%)	0 (0%)	0 (0%)
	Treatment response after 12 FOLFIRINOX cycles					Treatment response after 12 FOLFIRINOX cycles		s			Treatment response after 12 FOLFIRINOX cycles
	Disease control	2 (5%)	12 (46%)	>0.99		Disease control	6 (19%)	8 (24%)	>0.99		Disease control	0 (0%)	0 (0%)	14 (82%)	>0.99
	Progressive disease	0 (0%)	3 (12%)			Progressive disease	1 (3%)	2 (6%)			Progressive disease	0 (0%)	0 (0%)	3 (18%)
	Missing	38 (95%)	11 (42%)			Missing	25 (78%)	24 (71%)			Missing	14 (100%)	35 (100%)	0 (0%)
	Treatment response at FOLFIRINOX completiona					Treatment response at FOLFIRINOX completiona					Treatment response at FOLFIRINOX completiona
	Disease control	34 (85%)	18 (69%)	0.14		Disease control	26 (81%)	26 (76%)	0.77		Disease control	6 (43%)	32 (91%)	14 (82%)	<0.001
	Progressive disease	6 (15%)	8 (31%)			Progressive disease	6 (19%)	8 (24%)			Progressive disease	8 (57%)	3 (9%)	3 (18%)
	Treatment response 6 months post-FOLFIRINOX completion					Treatment response 6 months post-FOLFIRINOX completion					Treatment response 6 months post-FOLFIRINOX completion
	Disease control	22 (55%)	5 (19%)	<0.001		Disease control	16 (50%)	11 (32%)	0.26		Disease control	5 (36%)	18 (51%)	4 (24%)	0.04
	Progressive disease	13 (32%)	6 (23%)			Progressive disease	9 (28%)	10 (29%)			Progressive disease	2 (14%)	12 (34%)	5 (29%)
	Diseased due to progression	5 (12%)	15 (58%)			Diseased due to progression	7 (22%)	13 (38%)			Diseased due to progression	7 (50%)	5 (14%)	8 (47%)
	Treatment response 1 year post-FOLFIRINOX completion					Treatment response 1 year post-FOLFIRINOX completion					Treatment response 1 year post-FOLFIRINOX completion
	Disease control	13 (32%)	1 (4%)	0.002		Disease control	10 (31%)	4 (12%)	0.18		Disease control	3 (21%)	11 (31%)	0 (0%)	0.03
	Progressive disease	11 (28%)	4 (15%)			Progressive disease	6 (19%)	9 (26%)			Progressive disease	1 (7%)	9 (26%)	5 (29%)
	Diseased due to progression	16 (40%)	21 (81%)			Diseased due to progression	16 (50%)	21 (62%)			Diseased due to progression	10 (71%)	15 (43%)	12 (71%)
	Treatment response 2 years post-FOLFIRINOX completion					Treatment response 2 years post-FOLFIRINOX completion					Treatment response 2 years post-FOLFIRINOX completion
	Disease control	6 (15%)	1 (4%)	0.01		Disease control	4 (12%)	3 (9%)	0.75		Disease control	1 (7%)	6 (17%)	0 (0%)	0.07
	Progressive disease	7 (18%)	0 (0%)			Progressive disease	4 (12%)	3 (9%)			Progressive disease	3 (21%)	4 (11%)	0 (0%)
	Diseased due to progression	27 (68%)	25 (96%)			Diseased due to progression	24 (75%)	28 (82%)			Diseased due to progression	10 (71%)	25 (71%)	17 (100%)
	a Patients were classified as having progressive disease if progression was observed at any evaluation time point during active chemotherapy according to RECIST 1.1; all others were categorised as disease control.					a Patients were classified as having progressive disease if progression was observed at any evaluation time point during active chemotherapy according to RECIST 1.1; all others were categorised as disease control.					a Patients were classified as having progressive disease if progression was observed at any evaluation time point during active chemotherapy according to RECIST 1.1; all others were categorised as disease control.

## Sheet: Table S6
	Supplementary Table S6 - Clinical and treatment characteristics of patients with advanced PDAC who completed ≥4 FOLFIRINOX cycles (N = 66), stratified by disease stage at diagnosis and the number of FOLFIRINOX cycles received
	Stratified by disease stage at diagnosis							Stratified by the number of FOLFIRINOX cycles received
	Clinical variablea	LAPC (N = 40)	Metastatic disease (N = 26)	P value	Total (N = 66)			Clinical variablea	4 cycles (N = 14)	5 to 8 cycles (N = 35)	9 tot 12 cycles (N = 17)	Total (N = 66)
	Age at diagnosis							Age at diagnosis
	Median (Min, Max)	65 (48, 77)	67 (49, 82)	0.69	65 (48, 82)			Median (Min, Max)	66 (48, 78)	66 (49, 79)	62 (49, 82)	65 (48, 82)
	BMI at diagnosis							BMI at diagnosis
	Median (Min, Max)	24 (16, 35)	25 (19, 36)	0.3	25 (16, 36)			Median (Min, Max)	24 (18, 36)	25 (16, 32)	25 (19, 35)	25 (16, 36)
	Sex							Sex
	Female	22 (55 %)	10 (38 %)	0.22	32 (48 %)			Female	6 (43 %)	19 (54 %)	7 (41 %)	32 (48 %)
	Male	18 (45 %)	16 (62 %)		34 (52 %)			Male	8 (57 %)	16 (46 %)	10 (59 %)	34 (52 %)
	CA19-9 at diagnosis							Disease stage at diagnosis
	Median (Min, Max)	310 (36, 15000)	480 (40, 84000)	0.5	360 (36, 84000)			LAPC	10 (71 %)	28 (80 %)	2 (12 %)	40 (61 %)
	Missing	6 (15.0%)	3 (11.5%)		9 (13.6%)			Metastatic disease	4 (29 %)	7 (20 %)	15 (88 %)	26 (39 %)
	CA19-9 before first FOLFIRINOX cycle							CA19-9 at diagnosis
	Median (Min, Max)	320 (35, 11000)	1100 (38, 83000)	0.2	460 (35, 83000)			Median (Min, Max)	520 (67, 84000)	250 (36, 15000)	730 (40, 12000)	360 (36, 84000)
	Missing	16 (40.0%)	8 (30.8%)		24 (36.4%)			Missing	4 (28.6%)	3 (8.6%)	2 (11.8%)	9 (13.6%)
	CA19-9 before second FOLFIRINOX cycle							CA19-9 before first FOLFIRINOX cycle
	Median (Min, Max)	280 (33, 16000)	1900 (170, 85000)	0.001	510 (33, 85000)			Median (Min, Max)	1300 (110, 83000)	310 (35, 11000)	1200 (38, 26000)	460 (35, 83000)
	Missing	17 (42.5%)	14 (53.8%)		31 (47.0%)			Missing	10 (71.4%)	9 (25.7%)	5 (29.4%)	24 (36.4%)
	Number of FOLFIRINOX cycles received							CA19-9 before second FOLFIRINOX cycle
	4 cycles	10 (25 %)	4 (15 %)	<0.001	14 (21 %)			Median (Min, Max)	110 (42, 85000)	400 (33, 16000)	2500 (220, 36000)	510 (33, 85000)
	5 to 8 cycles	28 (70 %)	7 (27 %)		35 (53 %)			Missing	9 (64.3%)	12 (34.3%)	10 (58.8%)	31 (47.0%)
	9 to 12 cycles	2 (5 %)	15 (58 %)		17 (26 %)			Number of AEs ≥ grade 3
	Number of AEs ≥ grade 3							1 AE	2 (14 %)	7 (20 %)	2 (12 %)	11 (17 %)
	1 AE	7 (18 %)	4 (15 %)	0.7	11 (17 %)			4 AEs	1 (7 %)	0 (0 %)	2 (12 %)	3 (5 %)
	2 AEs	3 (8 %)	2 (8 %)		5 (8 %)			No AE	11 (79 %)	23 (66 %)	10 (59 %)	44 (67 %)
	3 AEs	2 (5 %)	0 (0 %)		2 (3 %)			2 AEs	0 (0 %)	3 (9 %)	2 (12 %)	5 (8 %)
	4 AEs	1 (2 %)	2 (8 %)		3 (5 %)			3 AEs	0 (0 %)	2 (6 %)	0 (0 %)	2 (3 %)
	No AE	27 (68 %)	17 (65 %)		44 (67 %)			5 AEs	0 (0 %)	0 (0 %)	1 (6 %)	1 (2 %)
	5 AEs	0 (0 %)	1 (4 %)		1 (2 %)			Other therapies after FOLFIRINOX
	Other therapies after FOLFIRINOX							Gem/nab	1 (7 %)	2 (6 %)	1 (6 %)	4 (6 %)
	Gem/nab	2 (5 %)	2 (8 %)	<0.001	4 (6 %)			No other therapy	10 (71 %)	10 (29 %)	10 (59 %)	30 (45 %)
	Immunotherapy	1 (2 %)	1 (4 %)		2 (3 %)			SBRT	2 (14 %)	8 (23 %)	1 (6 %)	11 (17 %)
	Immunotherapy+SBRT	1 (2 %)	0 (0 %)		1 (2 %)			SBRT+Gem/nab	1 (7 %)	2 (6 %)	0 (0 %)	3 (5 %)
	Immunotherapy+SBRT+Gem/nab	2 (5 %)	0 (0 %)		2 (3 %)			Immunotherapy	0 (0 %)	1 (3 %)	1 (6 %)	2 (3 %)
	Immunotherapy+SBRT+Surgery	6 (15 %)	0 (0 %)		6 (9 %)			Immunotherapy+SBRT	0 (0 %)	1 (3 %)	0 (0 %)	1 (2 %)
	No other therapy	10 (25 %)	20 (77 %)		30 (45 %)			Immunotherapy+SBRT+Gem/nab	0 (0 %)	2 (6 %)	0 (0 %)	2 (3 %)
	Other (IRE, targeted)	2 (5 %)	2 (8 %)		4 (6 %)			Immunotherapy+SBRT+Surgery	0 (0 %)	6 (17 %)	0 (0 %)	6 (9 %)
	SBRT	10 (25 %)	1 (4 %)		11 (17 %)			SBRT+Surgery	0 (0 %)	2 (6 %)	0 (0 %)	2 (3 %)
	SBRT+Gem/nab	3 (8 %)	0 (0 %)		3 (5 %)			Surgery	0 (0 %)	1 (3 %)	0 (0 %)	1 (2 %)
	SBRT+Surgery	2 (5 %)	0 (0 %)		2 (3 %)			Other (IRE, targeted)	0 (0 %)	0 (0 %)	4 (24 %)	4 (6 %)
	Surgery	1 (2 %)	0 (0 %)		1 (2 %)			G-CSF received
	G-CSF received							No	4 (29 %)	2 (6 %)	1 (6 %)	7 (11 %)
	No	4 (10 %)	3 (12 %)	>0.99	7 (11 %)			Yes	10 (71 %)	33 (94 %)	16 (94 %)	59 (89 %)
	Yes	36 (90 %)	23 (88 %)		59 (89 %)			Treatment response at FOLFIRINOX completionb
	Treatment response at FOLFIRINOX completionb							Alive	6 (43 %)	32 (91 %)	14 (82 %)	52 (79 %)
	Alive	34 (85 %)	18 (69 %)	0.14	52 (79 %)			Diseased	8 (57 %)	3 (9 %)	3 (18 %)	14 (21 %)
	Diseased	6 (15 %)	8 (31 %)		14 (21 %)
	aContinuous variables are presented as median (min, max), and categorical variables are presented as frequency (% of total).							aContinuous variables are presented as median (min, max), and categorical variables are presented as frequency (% of total).
	b Patients were classified as having progressive disease if progression was observed at any evaluation time point during active chemotherapy according to RECIST 1.1; all others were categorised as disease control.							b Patients were classified as having progressive disease if progression was observed at any evaluation time point during active chemotherapy according to RECIST 1.1; all others were categorised as disease control.
